# Supplementary material for: Exogenous Application of Methyl Jasmonate and Salicylic Acid Mitigates Drought-Induced Oxidative Damages in French Bean (Phaseolus vulgaris L.)
Source: Plants (Basel). 2021 Sep 30;10(10):2066. doi: 10.3390/plants10102066 (PMC8538183; doi:10.3390/plants10102066)
Supplement: Supplementary file 1 [file plants-10-02066-s001.zip]

Archive with 1 entries (1 files):
- plants-1376817-supplementary.pdf
